# Supplementary material for: Stable introduction of Wolbachia wPip into invasive Anopheles stephensi for potential malaria control
Source: PLoS Negl Trop Dis. 2024 Sep 26;18(9):e0012523. doi: 10.1371/journal.pntd.0012523 (PMC11460690; doi:10.1371/journal.pntd.0012523)
Supplement: S1 Data — (XLSX) [file pntd.0012523.s006.xlsx]

## Sheet: Fig1
Generation			1	2	3	4	5	6	7	8	9	11	12	13	14	16	19	26	28	29	30	35	36	38	39	40	41	42	43	44	47	48	54
NO. of samples checked			29	12	16	20	32	32	32	46	36	16	16	16	28	24	12	16	16	16	16	16	16	16	16	16	16	16	16	16	16	16	16
NO. of wPip positive samples			9	8	9	14	25	18	25	45	36	16	16	16	28	24	12	16	16	16	16	16	16	16	16	16	16	16	16	16	16	16	16
wPip positive rate			0.310345	0.666667	0.5625	0.7	0.78125	0.5625	0.78125	0.978261	1	1	1	1	1	1	1	1	1	1	1	1	1	1	1	1	1	1	1	1	1	1	1

## Sheet: Fig2 A、D、E
Fig 2A	hatch rate		Ordinary one-way ANOVA
	0.010274		ANOVA summary
HP1 ♂ ×Hor ♀	0.00693481		F	133.3
	0.00766871		P value	<0.0001
	0.77377		P value summary	****
Hor ♂ × HP1 ♀	0.790698		Significant diff. among means (P < 0.05)?	Yes
	0.690789		R squared	0.9804
	0.672805
HP1 ♂ × HP1 ♀	0.686869
	0.522959		ANOVA table	SS	DF	MS	F(DFn, Dfd)	P value
	0.831325		Treatmean (between columns)	12026	3	4009	F(3, 8) = 133.3	P <0.0001
Hor ♂ × Hor ♀	0.77983		Residual (within columns)	240.7	8	30.08
	0.7782		Total	12266	11
			Tukey post-hoc tests	Mean Diff.	95.00% CI of diff.	Below threshold?	Summary	Adjusted P Value
			HP1 ♂ ×Hor ♀ vs. Hor ♂× HP1 ♀	-74.37	-88.71 to -60.03	Yes	****	<0.0001
			HP1 ♂ ×Hor ♀ vs. HP1 ♂× HP1 ♀	-61.93	-76.27 to -47.59	Yes	****	<0.0001
			HP1 ♂ ×Hor ♀ vs. Hor ♂× Hor ♀	-78.8	-93.14 to -64.46	Yes	****	<0.0001
			Hor ♂× HP1 ♀ vs. HP1 ♂× HP1 ♀	12.43	-1.908 to 26.77	No	ns	0.0912
			Hor ♂× HP1 ♀ vs. Hor ♂× Hor ♀	-4.433	-18.77 to 9.908	No	ns	0.7592
			HP1 ♂× HP1 ♀ vs. Hor ♂× Hor ♀	-16.87	-31.21 to -2.526	Yes	*	0.0228
			Test details	Mean 1	Mean 2	Mean Diff.	SE of diff.	n1	n2	q	DF
			HP1 ♂ ×Hor ♀ vs. Hor ♂× HP1 ♀	0.8333	75.2	-74.37	4.478	3	3	23.48	8
			HP1 ♂ ×Hor ♀ vs. HP1 ♂× HP1 ♀	0.8333	62.77	-61.93	4.478	3	3	19.56	8
			HP1 ♂ ×Hor ♀ vs. Hor ♂× Hor ♀	0.8333	79.63	-78.8	4.478	3	3	24.88	8
			Hor ♂× HP1 ♀ vs. HP1 ♂× HP1 ♀	75.2	62.77	12.43	4.478	3	3	3.926	8
			Hor ♂× HP1 ♀ vs. Hor ♂× Hor ♀	75.2	79.63	-4.433	4.478	3	3	1.4	8
			HP1 ♂× HP1 ♀ vs. Hor ♂× Hor ♀	62.77	79.63	-16.87	4.478	3
Fig 2D	Female	Male		Student's t test	female and male		How big is the difference?			F test to compare variances
wsp per rps6	6.5684	4.04997					Mean of column A	7.678		F, DFn, Dfd	1.217, 4, 4
	11.1911	5.41902		Column B	Male		Mean of column B	5.809		P value	0.8538
	8.85412	5.30643		vs.	vs.		Difference between means (B - A) ± SEM	-1.869 ± 1.395		P value summary	ns
	5.95173	4.83742		Column A	Female		95% confidence interval	-5.087 to 1.348		Significantly different (P < 0.05)?	No
	5.82591	9.43095					R squared (eta squared)	0.1833
				Student's t test						Data analyzed
				P value	0.2171					Sample size, column A	5
				P value summary	ns					Sample size, column B	5
				Significantly different (P < 0.05)?	No
				One- or two-tailed P value?	Two-tailed
				t, df	t=1.340, df=8
Fig 2E	Midgut	Ovary	Salivary gland	Fat body
wsp per rps6	0.119749	8.17175	3.15225	9.30731
	0.151462	5.45565	2.94231	13.178
	0.055655	5.00772	2.33605	12.4593
	0.0584166	10.4812	2.62633	9.92659
	0.0988769	8.35601	2.70034	12.2782
Ordinary one-way ANOVA
ANOVA summary
F	62.34
P value	<0.0001
P value summary	****
Significant diff. among means (P < 0.05)?	Yes
R squared	0.9212
ANOVA table	SS	DF	MS	F(DFn, Dfd)	P value
Treatmean (between columns)	379.4	3	126.5	F (3, 16) = 62.34	P<0.0001
Residual (within columns)	32.46	16	2.029
Total	411.8	19
Tukey post-hoc tests	Mean Diff.	95.00% CI of diff.	Below threshold?	Summary	Adjusted P Value
Midgut vs. Ovary	-7.398	-9.975 to -4.820	Yes	****	<0.0001
Midgut vs. Salivary gland	-2.655	-5.232 to -0.07743	Yes	*	0.0424
Midgut vs. Fat body	-11.33	-13.91 to -8.756	Yes	****	<0.0001
Ovary vs. Salivary gland	4.743	2.166 to 7.320	Yes	***	0.0004
Ovary vs. Fat body	-3.935	-6.513 to -1.358	Yes	**	0.0024
Salivary gland vs. Fat body	-8.678	-11.26 to -6.101	Yes	****	<0.0001
Test details	Mean 1	Mean 2	Mean Diff.	SE of diff.	n1	n2	q	DF
Midgut vs. Ovary	0.09683	7.494	-7.398	0.9008	5	5	11.61	16
Midgut vs. Salivary gland	0.09683	2.751	-2.655	0.9008	5	5	4.168	16
Midgut vs. Fat body	0.09683	11.43	-11.33	0.9008	5	5	17.79	16
Ovary vs. Salivary gland	7.494	2.751	4.743	0.9008	5	5	7.446	16
Ovary vs. Fat body	7.494	11.43	-3.935	0.9008	5	5	6.178	16
Salivary gland vs. Fat body	2.751	11.43	-8.678	0.9008	5	5	13.62	16

## Sheet: Fig3 A-D
Fig 3A	Number of dead mosquitoes			Fig 3B	Number of dead mosquitoes			Fig 3C	Number of dead mosquitoes			Fig 3D	Number of dead mosquitoes
Days	Hor male	HP1 male		Days	Hor female	HP1 female		Days	Hor female	HP1 female		Days	Hor female	HP1 female
1				1				5	1			1	1	1
2		1		2	1			9		1		1	1	1
3				5	1			9		1		1	1	1
4				5	1			9		1		1		1
5	1			9	1			10	1	1		1		1
5				11	1			10	1	1		1		1
6				15	1	1		10	1	1		1		1
7		1		15		1		11		1		2	1	1
8				16	1			12	1	1		2	1	1
9	1			16	1			12	1	1		2		1
10	1	1		16	1			12		1		2		1
11	1	1		17	1			13		1		3	1	1
11		1		18	1			14		1		3	1	1
12	1	1		18	1			15		1		4	1	1
12		1		19	1	1		15		1		4	1	1
12		1		20	1	1		19		1		4		1
13	1	1		20	1	1		19		1		5	1
13		1		20	1	1		19		1		6		1
13		1		20		1		20		1		7	1	1
14		1		21	1			21	1	1		8	1	1
14		1		22	1	1		21		1		8	1	1
14		1		22		1		21		1		8		1
14		1		22		1		22		1		8		1
15	1	1		22		1		22		1		8		1
15	1	1		23	1	1		23		1		10		1
16	1	1		23	1	1		23		1		11	1	1
17	1	1		23		1		23		1		11		1
17	1	1		23		1		23		1		12	1
17	1	1		24		1		24		1		12	1
18	1	1		25	1	1		25		1		13	1	1
18		1		26	1	1		26	1	1		13	1	1
18		1		26	1			27	1			13		1
19	1	1		27	1			28		1		13		1
19	1	1		27	1			28		1		14	1	1
19	1	1		27	1			29		1		15	1	1
19	1	1		28		1		29		1		15	1	1
19	1	1		28		1		29		1		15	1	1
20	1	1		29	1	1		29		1		15		1
20	1	1		29	1	1		29		1		16	1
20	1	1		30	1	1		30	1	1		17	1	1
20	1	1		31		1		30	1			17	1
20	1	1		31		1		31	1	1		17	1
20	1	1		32		1		31		1		18	1	1
20		1		32		1		32	1	1		18	1
21	1	1		33	1	1		32		1		19	1
21	1	1		33	1	1		33	1	1		19	1
21	1	1		33	1	1		33		1		19	1
21	1	1		33		1		34	1	1		20	1	1
21		1		33		1		35	1			20	1	1
21		1		34	1	1		35	1			21	1	1
21		1		35	1	1		36	1	1		21	1	1
21		1		35		1		36	1	1		21	1	1
22	1	1		36	1	1		36	1			21	1
22		1		36		1		37	1			21	1
22		1		36		1		37	1			23	1
22		1		36		1		38		1		24		1
23	1	1		36		1		39	1	1		25	1	1
23		1		36		1		39	1	1		25	1
23		1		37		1		40		1		27		1
24	1			38	1	1		40		1		27		1
24	1			39	1	1		40		1		29		1
24	1			39		1		41	1	1		29		1
25	1	1		39		1		41	1	1		31	1	1
25	1	1		39		1		41	1	1		31	1	1
25	1			40	1	1		41		1		31	1
25	1			40	1	1		41		1		31	1
26	1	1		40	1	1		41		1		31	1
26		1		40	1	1		41		1		31	1
27	1	1		40		1		42	1	1		32	1	1
27	1			41	1	1		42		1		33	1	1
27	1			41		1		43	1	1		33		1
27	1			42	1	1		43	1	1		34	1
28	1	1		42		1		44	1	1		34	1
28	1			42		1		44	1	1		35	1	1
28	1			42		1		44	1	1		35		1
28	1			43	1	1		44	1	1		36	1	1
28	1			43	1	1		44	1	1		36	1
28	1			44	1	1		44		1		37		1
29	1	1		44	1	1		46		1		37		1
29	1			44	1			47	1	1		38		1
29	1			44	1			47	1			39		1
29	1			44	1			47	1			39		1
29	1			47	1	1		48	1			40		1
29	1			47	1	1		48	1			41	1	1
30	1	1		47	1	1		48	1			41		1
30	1	1		47	1	1		49	1	1		42	1	1
31	1			47	1	1		49	1			42		1
31	1			48	1			49	1			42		1
31	1			49	1	1		49	1			42		1
32	1	1		49	1	1		49	1			43	1	1
32	1	1		50	1	1		49	1			43	1	1
32		1		50	1	1		50	1	1		43	1	1
32		1		50	1	1		50	1	1		43		1
33	1	1		50	1			50	1			44	1
33	1			50	1			50	1			44	1
33	1			50	1			50	1			44	1
34		1		51	1	1		50	1			44	1
34		1		51	1			51	1			44	1
35	1	1		51	1			51	1			45	1	1
35	1			52	1	1		51	1			45	1
35	1			53	1	1		51	1			45	1
36		1		53	1			52	1			45	1
37	1	1		54	1			52	1			47	1
37	1	1		55	1			52	1			47	1
38	1			55	1			52	1			49	1
39		1		55	1			52	1			49	1
39		1		56	1			53	1			53	1
40	1	1						53	1
40	1							53	1
42		1						53	1
44	1							54	1
45	1							54	1
47	1							54	1
								54	1
								54	1
								55	1
								55	1
								55	1
								56	1
Comparison of Survival Curves				Comparison of Survival Curves				Comparison of Survival Curves				Comparison of Survival Curves
Log-rank (Mantel-Cox) test				Log-rank (Mantel-Cox) test				Log-rank (Mantel-Cox) test				Log-rank (Mantel-Cox) test
Chi square	4.282			Chi square	4.88			Chi square	50.87			Chi square	6.77
df	1			df	1			df	1			df	1
P value	0.0385			P value	0.0272			P value	<0.0001			P value	0.0093
P value summary	*			P value summary	*			P value summary	****			P value summary	**
Are the survival curves sig different?	Yes			Are the survival curves sig different?	Yes			Are the survival curves sig different?	Yes			Are the survival curves sig different?	Yes
Gehan-Breslow-Wilcoxon test				Gehan-Breslow-Wilcoxon test				Gehan-Breslow-Wilcoxon test				Gehan-Breslow-Wilcoxon test
Chi square	6.017			Chi square	0.5921			Chi square	39.33			Chi square	3.984
df	1			df	1			df	1			df	1
P value	0.0142			P value	0.4416			P value	<0.0001			P value	0.0459
P value summary	*			P value summary	ns			P value summary	****			P value summary	*
Are the survival curves sig different?	Yes			Are the survival curves sig different?	No			Are the survival curves sig different?	Yes			Are the survival curves sig different?	Yes
Median survival				Median survival				Median survival				Median survival
Hor male	26			Hor female	40			Hor female	47			Hor female	21
HP1 male	21			HP1 female	36			HP1 female	30			HP1 female	18
Ratio (and its reciprocal)	1.238	0.8077		Ratio (and its reciprocal)	1.111	0.9		Ratio (and its reciprocal)	1.567	0.6383		Ratio (and its reciprocal)	1.167	0.8571
95% CI of ratio	0.8990 to 1.705	0.5865 to 1.112		95% CI of ratio	0.8068 to 1.530	0.6535 to 1.239		95% CI of ratio	1.138 to 2.158	0.4635 to 0.8791		95% CI of ratio	0.8434 to 1.614	0.6197 to 1.186
Hazard Ratio (Mantel-Haenszel)	A/B	B/A		Hazard Ratio (Mantel-Haenszel)	A/B	B/A		Hazard Ratio (Mantel-Haenszel)	A/B	B/A		Hazard Ratio (Mantel-Haenszel)	A/B	B/A
Ratio (and its reciprocal)	0.6959	1.437		Ratio (and its reciprocal)	0.6723	1.487		Ratio (and its reciprocal)	0.2318	4.314		Ratio (and its reciprocal)	0.6238	1.603
95% CI of ratio	0.4937 to 0.9810	1.019 to 2.026		95% CI of ratio	0.4727 to 0.9562	1.046 to 2.115		95% CI of ratio	0.1551 to 0.3464	2.887 to 6.447		95% CI of ratio	0.4372 to 0.8901	1.123 to 2.288
Hazard Ratio (logrank)	A/B	B/A		Hazard Ratio (logrank)	A/B	B/A		Hazard Ratio (logrank)	A/B	B/A		Hazard Ratio (logrank)	A/B	B/A
Ratio (and its reciprocal)	0.7279	1.374		Ratio (and its reciprocal)	0.7184	1.392		Ratio (and its reciprocal)	0.3662	2.731		Ratio (and its reciprocal)	0.6715	1.489
95% CI of ratio	0.5264 to 1.007	0.9935 to 1.900		95% CI of ratio	0.5193 to 0.9937	1.006 to 1.926		95% CI of ratio	0.2551 to 0.5255	1.903 to 3.920		95% CI of ratio	0.4824 to 0.9349	1.070 to 2.073

## Sheet: Fig4 A-D
Fig 4A	Hor		HP1			Fig 4B	Hor		HP1			Fig 4C	0:1			1:1			3:1			5:1			1:0
Egg number per female	139	113	74	118		Egg hatch rate, %	83.45	94.69	66.22	48.31			Observed	Expected		Observed	Expected		Observed	Expected		Observed	Expected		Observed	Expected
	113	105	65	92			90.27	88.57	60	51.09		Egg hatch rate, %	85.67	84.66		42.35	42.3329		18.93	21.1694		11.84	14.1149		0.46	0
	134	104	66	71			88.06	86.54	66.67	57.75			84.99			54.73			33.27			10.89			0.37
	91	89	116	72			74.73	89.89	71.55	62.5			83.33			29.17			25.17			12.93			0.93
	80	118	84	105			93.75	94.92	59.52	43.81						29.5
	110	89	76	93			92.73	94.38	55.26	53.76						64.12
	98	90	119	120			97.96	96.67	59.66	46.67
	109	127	77	87			94.5	90.55	83.12	74.71			One sample t test			One sample t test			One sample t test			One sample t test			One sample t test
	107	114	96	89			89.72	64.91	60.42	64.04			t, df	t=0.004796, df=2		t, df	t=0.2378, df=4		t, df	t=1.113, df=2		t, df	t=3.781, df=2		t, df	t=3.379, df=2
	142	96	90	97			97.89	82.29	74.44	41.24			P value (two tailed)	0.9966		P value (two tailed)	0.8238		P value (two tailed)	0.3816		P value (two tailed)	0.0634		P value (two tailed)	0.0775
	96	133	61	104			90.63	94.74	55.74	66.35			P value summary	ns		P value summary	ns		P value summary	ns		P value summary	ns		P value summary	ns
	114	66	61	78			89.47	93.94	72.13	61.54			Significant (alpha=0.05)?	No		Significant (alpha=0.05)?	No		Significant (alpha=0.05)?	No		Significant (alpha=0.05)?	NO		Significant (alpha=0.05)?	No
	106	99	97	76			92.45	95.96	63.92	61.84
	99	99	95	96			86.87	90.91	67.37	77.08			How big is the discrepancy?			How big is the discrepancy?			How big is the discrepancy?			How big is the discrepancy?			How big is the discrepancy?
	101	118	108	119			91.09	66.1	52.78	88.24			Discrepancy	0.003333		Discrepancy	1.641		Discrepancy	4.62		Discrepancy	-2.228		Discrepancy	0.5867
	131		64				87.79		54.69				SD of discrepancy	1.204		SD of discrepancy	15.43		SD of discrepancy	7.19		SD of discrepancy	1.021		SD of discrepancy	0.3007
													SEM of discrepancy	0.695		SEM of discrepancy	6.902		SEM of discrepancy	4.151		SEM of discrepancy	0.5894		SEM of discrepancy	0.1736
Student's t test	Egg number per female					Student's t test	Egg hatch rate						95% confidence interval	-2.987 to 2.994		95% confidence interval	-17.52 to 20.81		95% confidence interval	-13.24 to 22.48		95% confidence interval	-4.764 to 0.3076		95% confidence interval	-0.1604 to 1.334
													R squared (partial eta squared			R squared (partial eta squared	0.01393		R squared (partial eta squared	0.3825		R squared (partial eta squared	0.8773		R squared (partial eta squared	0.8509
Column B	HP1					Column B	HP1
vs.	vs.					vs.	vs.
Column A	Hor					Column A	Hor					Fig 4D	Observed	Expected
												Male mating competitiveness index	1.01297	1
Student's t test						Student's t test							0.552767
P value	0.0002					P value	<0.0001						1.94152
P value summary	***					P value summary	****						1.90757
Significantly different (P < 0.05)?	Yes					Significantly different (P < 0.05)?	Yes						0.323383
One- or two-tailed P value?	Two-tailed					One- or two-tailed P value?	Two-tailed
t, df	t=3.979, df=60					t, df	t=11.19, df=60						One sample t test
													t, df	t=0.4393, df=4
How big is the difference?						How big is the difference?							P value (two tailed)	0.6831
Mean of column A	107.4					Mean of column A	89.24						P value summary	ns
Mean of column B	89.23					Mean of column B	62.01						Significant (alpha=0.05)?	No
Difference between means (B - A) ± SEM	-18.19 ± 4.573					Difference between means (B - A) ± SEM	-27.23 ± 2.434
95% confidence interval	-27.34 to -9.047					95% confidence interval	-32.09 to -22.36						How big is the discrepancy?
R squared (eta squared)	0.2088					R squared (eta squared)	0.6759						Discrepancy	0.1476
													SD of discrepancy	0.7515
F test to compare variances						F test to compare variances							SEM of discrepancy	0.3361
F, DFn, Dfd	1.110, 30, 30					F, DFn, Dfd	1.883, 30, 30						95% confidence interval	-0.7855 to 1.081
P value	0.7777					P value	0.0882						R squared (partial eta squared	0.04602
P value summary	ns					P value summary	ns
Significantly different (P < 0.05)?	No					Significantly different (P < 0.05)?	No
Data analyzed						Data analyzed
Sample size, column A	31					Sample size, column A	31
Sample size, column B	31					Sample size, column B	31

## Sheet: Fig 5 A-B
Fig 5A	27℃	30℃	33℃				Ordinary one-way ANOVA
wsp per rps6	4.49847	5.11273	3.35868				ANOVA summary
	5.07131	7.14396	3.63501				F	5.875
	5.72146	2.81765	2.0286				P value	0.0094
	4.75379	14.8652	5.0732				P value summary	**
	6.88407	6.46627	2.01303				Significant diff. among means (P < 0.05)?	Yes
	8.39701	6.19807	2.7152				R squared	0.3588
	6.23173	3.48878	1.15707
	4.76052	5.98406	1.25991				ANOVA table	SS	DF	MS	F(DFn, Dfd)	P value
							Treatmean (between columns)	67.2	2	33.6	F (2, 21) = 5.875	P=0.0094
							Residual (within columns)	120.1	21	5.72
							Total	187.3	23
							Tukey post-hoc tests	Mean Diff.	95.00% CI of diff.	Below threshold?	Summary	Adjusted P Value
							27℃ vs. 30℃	-0.7198	-3.734 to 2.294	No	ns	0.8206
							27℃ vs. 33℃	3.135	0.1206 to 6.149	Yes	*	0.0406
							30℃ vs. 33℃	3.855	0.8404 to 6.869	Yes	*	0.0109
							Test details	Mean 1	Mean 2	Mean Diff.	SE of diff.	n1	n2	q	DF
							27℃ vs. 30℃	5.79	6.51	-0.7198	1.196	8	8	0.8513	21
							27℃ vs. 33℃	5.79	2.655	3.135	1.196	8	8	3.707	21
							30℃ vs. 33℃	6.51	2.655	3.855	1.196	8	8	4.559	21
	27℃	27-30℃	27-33℃	27-36℃	27-38℃		Tukey post-hoc tests	Mean Diff.	95.00% CI of diff.	Below threshold?	Summary	Adjusted P Value
wsp per rps6	4.49847	10.2021	8.47678	2.07218	2.25935		27℃ vs. 27-30℃	-0.07357	-3.120 to 2.972	No	ns	>0.9999
	5.07131	3.56366	3.06672	2.91593	2.64793		27℃ vs. 27-33℃	0.5434	-2.503 to 3.589	No	ns	0.9855
	5.72146	4.43901	8.17632	0.782619	0.655268		27℃ vs. 27-36℃	4.037	0.9907 to 7.083	Yes	**	0.0046
	4.75379	13.2589	4.0731	3.31384	0.668409		27℃ vs. 27-38℃	3.605	0.5590 to 6.651	Yes	*	0.0136
	6.88407	4.01717	3.58802	1.38181	3.9849		27-30℃ vs. 27-33℃	0.6169	-2.429 to 3.663	No	ns	0.9768
	8.39701	2.90039	4.3151	0.459251	2.47812		27-30℃ vs. 27-36℃	4.11	1.064 to 7.156	Yes	**	0.0038
	6.23173	3.99331	5.19503	1.472	3.5171		27-30℃ vs. 27-38℃	3.679	0.6326 to 6.725	Yes	*	0.0114
	4.76052	4.53234	5.08029	1.62703	1.26713		27-33℃ vs. 27-36℃	3.493	0.4474 to 6.539	Yes	*	0.0179
							27-33℃ vs. 27-38℃	3.062	0.01566 to 6.108	Yes	*	0.0483
Ordinary one-way ANOVA							27-36℃ vs. 27-38℃	-0.4317	-3.478 to 2.614	No	ns	0.9939
ANOVA summary
F	7.32						Test details	Mean 1	Mean 2	Mean Diff.	SE of diff.	n1	n2	q	DF
P value	0.0002						27℃ vs. 27-30℃	5.79	5.863	-0.07357	1.059	8	8	0.09821	35
P value summary	***						27℃ vs. 27-33℃	5.79	5.246	0.5434	1.059	8	8	0.7253	35
Significant diff. among means (P < 0.05)?	Yes						27℃ vs. 27-36℃	5.79	1.753	4.037	1.059	8	8	5.388	35
R squared	0.4555						27℃ vs. 27-38℃	5.79	2.185	3.605	1.059	8	8	4.812	35
							27-30℃ vs. 27-33℃	5.863	5.246	0.6169	1.059	8	8	0.8235	35
ANOVA table	SS	DF	MS	F(DFn, Dfd)	P value		27-30℃ vs. 27-36℃	5.863	1.753	4.11	1.059	8	8	5.487	35
Treatmean (between columns)	131.5	4	32.86	F (4, 35) = 7.320	P=0.0002		27-30℃ vs. 27-38℃	5.863	2.185	3.679	1.059	8	8	4.91	35
Residual (within columns)	157.1	35	4.49				27-33℃ vs. 27-36℃	5.246	1.753	3.493	1.059	8	8	4.663	35
Total	288.6	39					27-33℃ vs. 27-38℃	5.246	2.185	3.062	1.059	8	8	4.087	35
							27-36℃ vs. 27-38℃	1.753	2.185	-0.4317	1.059	8	8	0.5762	35
Fig 5B	27℃	30℃	33℃				Ordinary one-way ANOVA
wsp per rps6	10.4302	4.01903	2.34202				ANOVA summary
	4.05593	4.16673	3.11278				F	8.515
	4.22302	3.85291	3.34053				P value	0.002
	5.5769	1.65331	4.25798				P value summary	**
	2.83934	3.02646	2.2928				Significant diff. among means (P < 0.05)?	Yes
	5.30821	2.06202	3.24917				R squared	0.4478
	6.42823	3.15948	2.94023
	8.91049	3.04891	3.06912				ANOVA table	SS	DF	MS	F(DFn, Dfd)	P value
							Treatmean (between columns)	44	2	22	F (2, 21) = 8.515	P=0.0020
							Residual (within columns)	54.25	21	2.584
							Total	98.25	23
							Tukey post-hoc tests	Mean Diff.	95.00% CI of diff.	Below threshold?	Summary	Adjusted P Value
							27℃ vs. 30℃	2.848	0.8222 to 4.874	Yes	**	0.0052
							27℃ vs. 33℃	2.896	0.8702 to 4.922	Yes	**	0.0046
							30℃ vs. 33℃	0.04803	-1.978 to 2.074	No	ns	0.998
							Test details	Mean 1	Mean 2	Mean Diff.	SE of diff.	n1	n2	q	DF
							27℃ vs. 30℃	5.972	3.124	2.848	0.8037	8	8	5.011	21
							27℃ vs. 33℃	5.972	3.076	2.896	0.8037	8	8	5.096	21
							30℃ vs. 33℃	3.124	3.076	0.04803	0.8037	8	8	0.08451	21
	27℃	27-30℃	27-33℃	27-36℃	27-38℃		Tukey post-hoc tests	Mean Diff.	95.00% CI of diff.	Below threshold?	Summary	Adjusted P Value
wsp per rps6	10.4302	14.777	5.16043	2.38744	1.79311		27℃ vs. 27-30℃	-7.263	-10.35 to -4.178	Yes	****	<0.0001
	4.05593	15.0933	3.9665	4.43991	1.20159		27℃ vs. 27-33℃	-0.3985	-3.483 to 2.686	No	ns	0.9958
	4.22302	12.1077	5.01649	4.38179	2.30993		27℃ vs. 27-36℃	3.266	0.1810 to 6.350	Yes	*	0.0335
	5.5769	16.6779	7.0507	1.59397	1.83644		27℃ vs. 27-38℃	3.567	0.4828 to 6.652	Yes	*	0.0167
	2.83934	13.4716	8.18271	2.5893	4.92248		27-30℃ vs. 27-33℃	6.864	3.780 to 9.949	Yes	****	<0.0001
	5.30821	7.26044	8.54012	0.884531	4.86339		27-30℃ vs. 27-36℃	10.53	7.444 to 13.61	Yes	****	<0.0001
	6.42823	12.0264	8.60234	1.57295	0.54082		27-30℃ vs. 27-38℃	10.83	7.746 to 13.91	Yes	****	<0.0001
	8.91049	14.4608	4.44124	3.79809	1.76589		27-33℃ vs. 27-36℃	3.664	0.5795 to 6.749	Yes	*	0.0132
							27-33℃ vs. 27-38℃	3.966	0.8813 to 7.050	Yes	**	0.0063
Ordinary one-way ANOVA							27-36℃ vs. 27-38℃	0.3018	-2.783 to 3.386	No	ns	0.9986
ANOVA summary
F	33.08						Test details	Mean 1	Mean 2	Mean Diff.	SE of diff.	n1	n2	q	DF
P value	<0.0001						27℃ vs. 27-30℃	5.972	13.23	-7.263	1.073	8	8	9.574	35
P value summary	****						27℃ vs. 27-33℃	5.972	6.37	-0.3985	1.073	8	8	0.5253	35
Significant diff. among means (P < 0.05)?	Yes						27℃ vs. 27-36℃	5.972	2.706	3.266	1.073	8	8	4.305	35
R squared	0.7908						27℃ vs. 27-38℃	5.972	2.404	3.567	1.073	8	8	4.702	35
							27-30℃ vs. 27-33℃	13.23	6.37	6.864	1.073	8	8	9.048	35
ANOVA table	SS	DF	MS	F(DFn, Dfd)	P value		27-30℃ vs. 27-36℃	13.23	2.706	10.53	1.073	8	8	13.88	35
Treatmean (between columns)	609.3	4	152.3	F (4, 35) = 33.08	P<0.0001		27-30℃ vs. 27-38℃	13.23	2.404	10.83	1.073	8	8	14.28	35
Residual (within columns)	161.1	35	4.604				27-33℃ vs. 27-36℃	6.37	2.706	3.664	1.073	8	8	4.83	35
Total	770.4	39					27-33℃ vs. 27-38℃	6.37	2.404	3.966	1.073	8	8	5.228	35
							27-36℃ vs. 27-38℃	2.706	2.404	0.3018	1.073	8	8	0.3978	35

## Sheet: Fig S2 A-B
Fig S2A		Hor			HP1					Fig S2A		Hor			HP1					Fig S2B		Hor			HP1					Fig S2B		Hor			HP1
Pupae rate， %	27°C	96.67	100	93.33	90	96.67	100			Pupae rate， %	27°C	96.67	100	93.33	90	96.67	100			Emergence rate， %	27°C	96.67	100	93.33	90	96.67	100			Emergence rate， %	27°C	96.67	100	93.33	90	96.67	100
	30°C	96.67	76.67	80	86.67	96.67	100				27 - 30°C	93.33	100	90	96.67	100	96.67				30°C	93.33	76.67	76.67	86.67	93.33	93.33				27 - 30°C	90	93.33	86.67	93.33	93.33	96.67
	33°C	13.33	30	26.67	43.33	13.33	26.67				27 - 33°C	93.33	80	86.67	86.67	56.67	96.67				33°C	6.67	26.67	23.33	33.33	6.67	26.67				27 - 33°C	93.33	80	86.67	86.67	56.67	96.67
	36°C	0	0	0	0	0	0				27 - 36°C	30	73.33	20	50	46.67	13.33				36°C	0	0	0	0	0	0				27 - 36°C	26.67	60	16.67	36.67	40	10
	38°C	0	0	0	0	0	0				27 - 38°C	10	13.33	10	13.33	16.67	16.67				38°C	0	0	0	0	0	0				27 - 38°C	10	13.33	6.67	13.33	10	16.67
Two-way ANOVA	Ordinary									Two-way ANOVA	Ordinary									Two-way ANOVA	Ordinary									Two-way ANOVA	Ordinary
Alpha	0.05									Alpha	0.05									Alpha	0.05									Alpha	0.05
Source of variation	% of total variation	P value	P value summary	Significant?						Source of variation	% of total variation	P value	P value summary	Significant?						Source of variation	% of total variation	P value	P value summary	Significant?						Source of variation	% of total variation	P value	P value summary	Significant?
Interaction	0.2327	0.6429	ns	No						Interaction	0.3703	0.9376	ns	No						Interaction	0.1835	0.699	ns	No						Interaction	0.392	0.885	ns	No
Row Factor	97.84	<0.0001	****	Yes						Row Factor	90.17	<0.0001	****	Yes						Row Factor	98.09	<0.0001	****	Yes						Row Factor	92.68	<0.0001	****	Yes
Colum Factor	0.09688	0.3158	ns	No						Colum Factor	0.01576	0.8569	ns	No						Colum Factor	0.068	0.376	ns	No						Colum Factor	0.0239	0.7952	ns	No
ANOVA table	SS	DF	MS	F(DFn, Dfd)	P value					ANOVA table	SS	DF	MS	F(DFn, Dfd)	P value					ANOVA table	SS	DF	MS	F(DFn, Dfd)	P value					ANOVA table	SS	DF	MS	F(DFn, Dfd)	P value
Interaction	128.1	4	32.03	F (4, 20) = 0.6359	P=0.6429					Interaction	138.5	4	34.63	F (4, 20) = 0.1960	P=0.9376					Interaction	99.94	4	24.99	F (4, 20) = 0.5532	P=0.6990					Interaction	151.8	4	37.95	F (4, 20) = 0.2838	P=0.8850
Row Factor	53865	4	13466	F (4, 20) = 267.3	P<0.0001					Row Factor	33731	4	8433	F (4, 20) = 47.73	P<0.0001					Row Factor	53413	4	13353	F (4, 20) = 295.6	P<0.0001					Row Factor	35884	4	8971	F (4, 20) = 67.10	P<0.0001
Colum Factor	53.33	1	53.33	F (1, 20) = 1.059	P=0.3158					Colum Factor	5.896	1	5.896	F (1, 20) = 0.03338	P=0.8569					Colum Factor	37.03	1	37.03	F (1, 20) = 0.8199	P=0.3760					Colum Factor	9.252	1	9.252	F (1, 20) = 0.06920	P=0.7952
Residual	1008	20	50.38							Residual	3533	20	176.7							Residual	903.3	20	45.17							Residual	2674	20	133.7
Tukey post-hoc tests	Mean Diff.	95.00% CI of diff.	Below threshold?	Summary	Adjusted P Value					Tukey post-hoc tests	Mean Diff.	95.00% CI of diff.	Below threshold?	Summary	Adjusted P Value					Tukey post-hoc tests	Mean Diff.	95.00% CI of diff.	Below threshold?	Summary	Adjusted P Value					Tukey post-hoc tests	Mean Diff.	95.00% CI of diff.	Below threshold?	Summary	Adjusted P Value
27°C:Hor vs. 27°C:HP1	1.11	-20.87 to 23.09	No	ns	>0.9999					27°C:Hor vs. 27°C:HP1	1.11	-37.32 to 39.54	No	ns	>0.9999					27°C:Hor vs. 27°C:HP1	1.11	-18.32 to 20.54	No	ns	>0.9999					27°C:Hor vs. 27°C:HP1	1.11	-32.32 to 34.54	No	ns	>0.9999
27°C:Hor vs. 30°C:Hor	12.22	-9.765 to 34.20	No	ns	0.8896					27°C:Hor vs. 27 - 30°C:Hor	2.223	-36.21 to 40.65	No	ns	>0.9999					27°C:Hor vs. 30°C:Hor	14.44	-4.988 to 33.87	No	ns	0.2654					27°C:Hor vs. 27 - 30°C:Hor	6.667	-26.76 to 40.10	No	ns	0.9991
27°C:Hor vs. 30°C:HP1	2.22	-19.76 to 24.20	No	ns	>0.9999					27°C:Hor vs. 27 - 30°C:HP1	-1.113	-39.54 to 37.32	No	ns	>0.9999					27°C:Hor vs. 30°C:HP1	5.557	-13.87 to 24.99	No	ns	0.9879					27°C:Hor vs. 27 - 30°C:HP1	2.223	-31.21 to 35.65	No	ns	>0.9999
27°C:Hor vs. 33°C:Hor	73.33	51.35 to 95.32	Yes	****	<0.0001					27°C:Hor vs. 27 - 33°C:Hor	10	-28.43 to 48.43	No	ns	0.9937					27°C:Hor vs. 33°C:Hor	77.78	58.35 to 97.21	Yes	****	<0.0001					27°C:Hor vs. 27 - 33°C:Hor	10	-23.43 to 43.43	No	ns	0.9836
27°C:Hor vs. 33°C:HP1	68.89	46.91 to 90.87	Yes	****	<0.0001					27°C:Hor vs. 27 - 33°C:HP1	16.66	-21.77 to 55.09	No	ns	0.8624					27°C:Hor vs. 33°C:HP1	74.44	55.01 to 93.87	Yes	****	<0.0001					27°C:Hor vs. 27 - 33°C:HP1	16.66	-16.77 to 50.09	No	ns	0.748
27°C:Hor vs. 36°C:Hor	96.67	74.68 to 118.7	Yes	****	<0.0001					27°C:Hor vs. 27 - 36°C:Hor	55.56	17.13 to 93.99	Yes	**	0.0017					27°C:Hor vs. 36°C:Hor	96.67	77.24 to 116.1	Yes	****	<0.0001					27°C:Hor vs. 27 - 36°C:Hor	62.22	28.79 to 95.65	Yes	****	<0.0001
27°C:Hor vs. 36°C:HP1	96.67	74.68 to 118.7	Yes	****	<0.0001					27°C:Hor vs. 27 - 36°C:HP1	60	21.57 to 98.43	Yes	***	0.0007					27°C:Hor vs. 36°C:HP1	96.67	77.24 to 116.1	Yes	****	<0.0001					27°C:Hor vs. 27 - 36°C:HP1	67.78	34.35 to 101.2	Yes	****	<0.0001
27°C:Hor vs. 38°C:Hor	96.67	74.68 to 118.7	Yes	****	<0.0001					27°C:Hor vs. 27 - 38°C:Hor	85.56	47.13 to 124.0	Yes	****	<0.0001					27°C:Hor vs. 38°C:Hor	96.67	77.24 to 116.1	Yes	****	<0.0001					27°C:Hor vs. 27 - 38°C:Hor	86.67	53.24 to 120.1	Yes	****	<0.0001
27°C:Hor vs. 38°C:HP1	96.67	74.68 to 118.7	Yes	****	<0.0001					27°C:Hor vs. 27 - 38°C:HP1	81.11	42.68 to 119.5	Yes	****	<0.0001					27°C:Hor vs. 38°C:HP1	96.67	77.24 to 116.1	Yes	****	<0.0001					27°C:Hor vs. 27 - 38°C:HP1	83.33	49.90 to 116.8	Yes	****	<0.0001
27°C:HP1 vs. 30°C:Hor	11.11	-10.87 to 33.09	No	ns	0.9611					27°C:HP1 vs. 27 - 30°C:Hor	1.113	-37.32 to 39.54	No	ns	>0.9999					27°C:HP1 vs. 30°C:Hor	13.33	-6.098 to 32.76	No	ns	0.3597					27°C:HP1 vs. 27 - 30°C:Hor	5.557	-27.87 to 38.99	No	ns	0.9998
27°C:HP1 vs. 30°C:HP1	1.11	-20.87 to 23.09	No	ns	>0.9999					27°C:HP1 vs. 27 - 30°C:HP1	-2.223	-40.65 to 36.21	No	ns	>0.9999					27°C:HP1 vs. 30°C:HP1	4.447	-14.98 to 23.88	No	ns	0.9975					27°C:HP1 vs. 27 - 30°C:HP1	1.113	-32.32 to 34.54	No	ns	>0.9999
27°C:HP1 vs. 33°C:Hor	72.22	50.24 to 94.21	Yes	****	<0.0001					27°C:HP1 vs. 27 - 33°C:Hor	8.89	-29.54 to 47.32	No	ns	0.9973					27°C:HP1 vs. 33°C:Hor	76.67	57.24 to 96.10	Yes	****	<0.0001					27°C:HP1 vs. 27 - 33°C:Hor	8.89	-24.54 to 42.32	No	ns	0.9926
27°C:HP1 vs. 33°C:HP1	67.78	45.80 to 89.76	Yes	****	<0.0001					27°C:HP1 vs. 27 - 33°C:HP1	15.55	-22.88 to 53.98	No	ns	0.9022					27°C:HP1 vs. 33°C:HP1	73.33	53.90 to 92.76	Yes	****	<0.0001					27°C:HP1 vs. 27 - 33°C:HP1	15.55	-17.88 to 48.98	No	ns	0.8104
27°C:HP1 vs. 36°C:Hor	95.56	73.57 to 117.5	Yes	****	<0.0001					27°C:HP1 vs. 27 - 36°C:Hor	54.45	16.02 to 92.88	Yes	**	0.0021					27°C:HP1 vs. 36°C:Hor	95.56	76.13 to 115.0	Yes	****	<0.0001					27°C:HP1 vs. 27 - 36°C:Hor	61.11	27.68 to 94.54	Yes	****	<0.0001
27°C:HP1 vs. 36°C:HP1	95.56	73.57 to 117.5	Yes	****	<0.0001					27°C:HP1 vs. 27 - 36°C:HP1	58.89	20.46 to 97.32	Yes	***	0.0009					27°C:HP1 vs. 36°C:HP1	95.56	76.13 to 115.0	Yes	****	<0.0001					27°C:HP1 vs. 27 - 36°C:HP1	66.67	33.24 to 100.1	Yes	****	<0.0001
27°C:HP1 vs. 38°C:Hor	95.56	73.57 to 117.5	Yes	****	<0.0001					27°C:HP1 vs. 27 - 38°C:Hor	84.45	46.02 to 122.9	Yes	****	<0.0001					27°C:HP1 vs. 38°C:Hor	95.56	76.13 to 115.0	Yes	****	<0.0001					27°C:HP1 vs. 27 - 38°C:Hor	85.56	52.13 to 119.0	Yes	****	<0.0001
27°C:HP1 vs. 38°C:HP1	95.56	73.57 to 117.5	Yes	****	<0.0001					27°C:HP1 vs. 27 - 38°C:HP1	80	41.57 to 118.4	Yes	****	<0.0001					27°C:HP1 vs. 38°C:HP1	95.56	76.13 to 115.0	Yes	****	<0.0001					27°C:HP1 vs. 27 - 38°C:HP1	82.22	48.79 to 115.7	Yes	****	<0.0001
30°C:Hor vs. 30°C:HP1	-10	-31.98 to 11.98	No	ns	0.9912					27 - 30°C:Hor vs. 27 - 30°C:HP1	-3.337	-41.77 to 35.09	No	ns	>0.9999					30°C:Hor vs. 30°C:HP1	-8.887	-28.32 to 10.54	No	ns	0.8241					27 - 30°C:Hor vs. 27 - 30°C:HP1	-4.443	-37.87 to 28.99	No	ns	>0.9999
30°C:Hor vs. 33°C:Hor	61.11	39.13 to 83.10	Yes	****	<0.0001					27 - 30°C:Hor vs. 27 - 33°C:Hor	7.777	-30.65 to 46.21	No	ns	0.999					30°C:Hor vs. 33°C:Hor	63.33	43.90 to 82.76	Yes	****	<0.0001					27 - 30°C:Hor vs. 27 - 33°C:Hor	3.333	-30.10 to 36.76	No	ns	>0.9999
30°C:Hor vs. 33°C:HP1	56.67	34.69 to 78.65	Yes	****	<0.0001					27 - 30°C:Hor vs. 27 - 33°C:HP1	14.44	-23.99 to 52.87	No	ns	0.9343					30°C:Hor vs. 33°C:HP1	60	40.57 to 79.43	Yes	****	<0.0001					27 - 30°C:Hor vs. 27 - 33°C:HP1	9.997	-23.43 to 43.43	No	ns	0.9836
30°C:Hor vs. 36°C:Hor	84.45	62.46 to 106.4	Yes	****	<0.0001					27 - 30°C:Hor vs. 27 - 36°C:Hor	53.33	14.90 to 91.76	Yes	**	0.0026					30°C:Hor vs. 36°C:Hor	82.22	62.79 to 101.7	Yes	****	<0.0001					27 - 30°C:Hor vs. 27 - 36°C:Hor	55.55	22.12 to 88.98	Yes	***	0.0003
30°C:Hor vs. 36°C:HP1	84.45	62.46 to 106.4	Yes	****	<0.0001					27 - 30°C:Hor vs. 27 - 36°C:HP1	57.78	19.35 to 96.21	Yes	**	0.0011					30°C:Hor vs. 36°C:HP1	82.22	62.79 to 101.7	Yes	****	<0.0001					27 - 30°C:Hor vs. 27 - 36°C:HP1	61.11	27.68 to 94.54	Yes	****	<0.0001
30°C:Hor vs. 38°C:Hor	84.45	62.46 to 106.4	Yes	****	<0.0001					27 - 30°C:Hor vs. 27 - 38°C:Hor	83.33	44.90 to 121.8	Yes	****	<0.0001					30°C:Hor vs. 38°C:Hor	82.22	62.79 to 101.7	Yes	****	<0.0001					27 - 30°C:Hor vs. 27 - 38°C:Hor	80	46.57 to 113.4	Yes	****	<0.0001
30°C:Hor vs. 38°C:HP1	84.45	62.46 to 106.4	Yes	****	<0.0001					27 - 30°C:Hor vs. 27 - 38°C:HP1	78.89	40.46 to 117.3	Yes	****	<0.0001					30°C:Hor vs. 38°C:HP1	82.22	62.79 to 101.7	Yes	****	<0.0001					27 - 30°C:Hor vs. 27 - 38°C:HP1	76.67	43.24 to 110.1	Yes	****	<0.0001
30°C:HP1 vs. 33°C:Hor	71.11	49.13 to 93.10	Yes	****	<0.0001					27 - 30°C:HP1 vs. 27 - 33°C:Hor	11.11	-27.32 to 49.54	No	ns	0.9869					30°C:HP1 vs. 33°C:Hor	72.22	52.79 to 91.65	Yes	****	<0.0001					27 - 30°C:HP1 vs. 27 - 33°C:Hor	7.777	-25.65 to 41.21	No	ns	0.9972
30°C:HP1 vs. 33°C:HP1	66.67	44.69 to 88.65	Yes	****	<0.0001					27 - 30°C:HP1 vs. 27 - 33°C:HP1	17.78	-20.65 to 56.21	No	ns	0.8151					30°C:HP1 vs. 33°C:HP1	68.89	49.46 to 88.32	Yes	****	<0.0001					27 - 30°C:HP1 vs. 27 - 33°C:HP1	14.44	-18.99 to 47.87	No	ns	0.8649
30°C:HP1 vs. 36°C:Hor	94.45	72.46 to 116.4	Yes	****	<0.0001					27 - 30°C:HP1 vs. 27 - 36°C:Hor	56.67	18.24 to 95.10	Yes	**	0.0013					30°C:HP1 vs. 36°C:Hor	91.11	71.68 to 110.5	Yes	****	<0.0001					27 - 30°C:HP1 vs. 27 - 36°C:Hor	60	26.57 to 93.43	Yes	***	0.0001
30°C:HP1 vs. 36°C:HP1	94.45	72.46 to 116.4	Yes	****	<0.0001					27 - 30°C:HP1 vs. 27 - 36°C:HP1	61.11	22.68 to 99.54	Yes	***	0.0006					30°C:HP1 vs. 36°C:HP1	91.11	71.68 to 110.5	Yes	****	<0.0001					27 - 30°C:HP1 vs. 27 - 36°C:HP1	65.55	32.12 to 98.98	Yes	****	<0.0001
30°C:HP1 vs. 38°C:Hor	94.45	72.46 to 116.4	Yes	****	<0.0001					27 - 30°C:HP1 vs. 27 - 38°C:Hor	86.67	48.24 to 125.1	Yes	****	<0.0001					30°C:HP1 vs. 38°C:Hor	91.11	71.68 to 110.5	Yes	****	<0.0001					27 - 30°C:HP1 vs. 27 - 38°C:Hor	84.44	51.01 to 117.9	Yes	****	<0.0001
30°C:HP1 vs. 38°C:HP1	94.45	72.46 to 116.4	Yes	****	<0.0001					27 - 30°C:HP1 vs. 27 - 38°C:HP1	82.22	43.79 to 120.7	Yes	****	<0.0001					30°C:HP1 vs. 38°C:HP1	91.11	71.68 to 110.5	Yes	****	<0.0001					27 - 30°C:HP1 vs. 27 - 38°C:HP1	81.11	47.68 to 114.5	Yes	****	<0.0001
33°C:Hor vs. 33°C:HP1	-4.443	-26.43 to 17.54	No	ns	>0.9999					27 - 33°C:Hor vs. 27 - 33°C:HP1	6.663	-31.77 to 45.09	No	ns	0.9997					33°C:Hor vs. 33°C:HP1	-3.333	-22.76 to 16.10	No	ns	0.9997					27 - 33°C:Hor vs. 27 - 33°C:HP1	6.663	-26.77 to 40.09	No	ns	0.9991
33°C:Hor vs. 36°C:Hor	23.33	1.348 to 45.32	Yes	*	0.0293					27 - 33°C:Hor vs. 27 - 36°C:Hor	45.56	7.127 to 83.99	Yes	*	0.0126					33°C:Hor vs. 36°C:Hor	18.89	-0.5412 to 38.32	No	ns	0.061					27 - 33°C:Hor vs. 27 - 36°C:Hor	52.22	18.79 to 85.65	Yes	***	0.0007
33°C:Hor vs. 36°C:HP1	23.33	1.348 to 45.32	Yes	*	0.0293					27 - 33°C:Hor vs. 27 - 36°C:HP1	50	11.57 to 88.43	Yes	**	0.0052					33°C:Hor vs. 36°C:HP1	18.89	-0.5412 to 38.32	No	ns	0.061					27 - 33°C:Hor vs. 27 - 36°C:HP1	57.78	24.35 to 91.21	Yes	***	0.0002
33°C:Hor vs. 38°C:Hor	23.33	1.348 to 45.32	Yes	*	0.0293					27 - 33°C:Hor vs. 27 - 38°C:Hor	75.56	37.13 to 114.0	Yes	****	<0.0001					33°C:Hor vs. 38°C:Hor	18.89	-0.5412 to 38.32	No	ns	0.061					27 - 33°C:Hor vs. 27 - 38°C:Hor	76.67	43.24 to 110.1	Yes	****	<0.0001
33°C:Hor vs. 38°C:HP1	23.33	1.348 to 45.32	Yes	*	0.0293					27 - 33°C:Hor vs. 27 - 38°C:HP1	71.11	32.68 to 109.5	Yes	****	<0.0001					33°C:Hor vs. 38°C:HP1	18.89	-0.5412 to 38.32	No	ns	0.061					27 - 33°C:Hor vs. 27 - 38°C:HP1	73.33	39.90 to 106.8	Yes	****	<0.0001
33°C:HP1 vs. 36°C:Hor	27.78	5.792 to 49.76	Yes	**	0.005					27 - 33°C:HP1 vs. 27 - 36°C:Hor	38.89	0.4633 to 77.32	Yes	*	0.0458					33°C:HP1 vs. 36°C:Hor	22.22	2.792 to 41.65	Yes	*	0.0173					27 - 33°C:HP1 vs. 27 - 36°C:Hor	45.56	12.13 to 78.99	Yes	**	0.0032
33°C:HP1 vs. 36°C:HP1	27.78	5.792 to 49.76	Yes	**	0.005					27 - 33°C:HP1 vs. 27 - 36°C:HP1	43.34	4.907 to 81.77	Yes	*	0.0195					33°C:HP1 vs. 36°C:HP1	22.22	2.792 to 41.65	Yes	*	0.0173					27 - 33°C:HP1 vs. 27 - 36°C:HP1	51.11	17.68 to 84.54	Yes	***	0.0009
33°C:HP1 vs. 38°C:Hor	27.78	5.792 to 49.76	Yes	**	0.005					27 - 33°C:HP1 vs. 27 - 38°C:Hor	68.89	30.46 to 107.3	Yes	***	0.0001					33°C:HP1 vs. 38°C:Hor	22.22	2.792 to 41.65	Yes	*	0.0173					27 - 33°C:HP1 vs. 27 - 38°C:Hor	70	36.57 to 103.4	Yes	****	<0.0001
33°C:HP1 vs. 38°C:HP1	27.78	5.792 to 49.76	Yes	**	0.005					27 - 33°C:HP1 vs. 27 - 38°C:HP1	64.45	26.02 to 102.9	Yes	***	0.0003					33°C:HP1 vs. 38°C:HP1	22.22	2.792 to 41.65	Yes	*	0.0173					27 - 33°C:HP1 vs. 27 - 38°C:HP1	66.67	33.24 to 100.1	Yes	****	<0.0001
36°C:Hor vs. 36°C:HP1	0	-21.98 to 21.98	No	ns	>0.9999					27 - 36°C:Hor vs. 27 - 36°C:HP1	4.443	-33.99 to 42.87	No	ns	>0.9999					36°C:Hor vs. 36°C:HP1	0	-19.43 to 19.43	No	ns	>0.9999					27 - 36°C:Hor vs. 27 - 36°C:HP1	5.557	-27.87 to 38.99	No	ns	0.9998
36°C:Hor vs. 38°C:Hor	0	-21.98 to 21.98	No	ns	>0.9999					27 - 36°C:Hor vs. 27 - 38°C:Hor	30	-8.430 to 68.43	No	ns	0.214					36°C:Hor vs. 38°C:Hor	0	-19.43 to 19.43	No	ns	>0.9999					27 - 36°C:Hor vs. 27 - 38°C:Hor	24.45	-8.984 to 57.88	No	ns	0.2837
36°C:Hor vs. 38°C:HP1	0	-21.98 to 21.98	No	ns	>0.9999					27 - 36°C:Hor vs. 27 - 38°C:HP1	25.55	-12.88 to 63.98	No	ns	0.3993					36°C:Hor vs. 38°C:HP1	0	-19.43 to 19.43	No	ns	>0.9999					27 - 36°C:Hor vs. 27 - 38°C:HP1	21.11	-12.32 to 54.54	No	ns	0.4658
36°C:HP1 vs. 38°C:Hor	0	-21.98 to 21.98	No	ns	>0.9999					27 - 36°C:HP1 vs. 27 - 38°C:Hor	25.56	-12.87 to 63.99	No	ns	0.3991					36°C:HP1 vs. 38°C:Hor	0	-19.43 to 19.43	No	ns	>0.9999					27 - 36°C:HP1 vs. 27 - 38°C:Hor	18.89	-14.54 to 52.32	No	ns	0.6079
36°C:HP1 vs. 38°C:HP1	0	-21.98 to 21.98	No	ns	>0.9999					27 - 36°C:HP1 vs. 27 - 38°C:HP1	21.11	-17.32 to 59.54	No	ns	0.6419					36°C:HP1 vs. 38°C:HP1	0	-19.43 to 19.43	No	ns	>0.9999					27 - 36°C:HP1 vs. 27 - 38°C:HP1	15.56	-17.87 to 48.99	No	ns	0.8102
38°C:Hor vs. 38°C:HP1	0	-21.98 to 21.98	No	ns	>0.9999					27 - 38°C:Hor vs. 27 - 38°C:HP1										38°C:Hor vs. 38°C:HP1	0	-19.43 to 19.43	No	ns	>0.9999					27 - 38°C:Hor vs. 27 - 38°C:HP1	-3.333	-36.76 to 30.10	No	ns	>0.9999
Test details	Mean 1	Mean 2	Mean Diff.	SE of diff.	n1	n2	q	DF		Test details	Mean 1	Mean 2	Mean Diff.	SE of diff.	n1	n2	q	DF		Test details	Mean 1	Mean 2	Mean Diff.	SE of diff.	n1	n2	q	DF		Test details	Mean 1	Mean 2	Mean Diff.	SE of diff.	n1	n2	q	DF
27°C:Hor vs. 27°C:HP1	96.67	95.56	1.11	5.795	3	3	0.1915	20		27°C:Hor vs. 27°C:HP1	96.67	95.56	1.11	10.85	3	3	0.1446	20		27°C:Hor vs. 27°C:HP1	96.67	95.56	1.11	5.487	3	3	0.2861	20		27°C:Hor vs. 27°C:HP1	96.67	95.56	1.11	9.441	3	3	0.1663	20
27°C:Hor vs. 30°C:Hor	96.67	84.45	12.22	5.795	3	3	2.109	20		27°C:Hor vs. 27 - 30°C:Hor	96.67	94.44	2.223	10.85	3	3	0.2897	20		27°C:Hor vs. 30°C:Hor	96.67	82.22	14.44	5.487	3	3	3.722	20		27°C:Hor vs. 27 - 30°C:Hor	96.67	90	6.667	9.441	3	3	0.9986	20
27°C:Hor vs. 30°C:HP1	96.67	94.45	2.22	5.795	3	3	0.3831	20		27°C:Hor vs. 27 - 30°C:HP1	96.67	97.78	-1.113	10.85	3	3	0.1451	20		27°C:Hor vs. 30°C:HP1	96.67	91.11	5.557	5.487	3	3	1.432	20		27°C:Hor vs. 27 - 30°C:HP1	96.67	94.44	2.223	9.441	3	3	0.333	20
27°C:Hor vs. 33°C:Hor	96.67	23.33	73.33	5.795	3	3	12.65	20		27°C:Hor vs. 27 - 33°C:Hor	96.67	86.67	10	10.85	3	3	1.303	20		27°C:Hor vs. 33°C:Hor	96.67	18.89	77.78	5.487	3	3	20.04	20		27°C:Hor vs. 27 - 33°C:Hor	96.67	86.67	10	9.441	3	3	1.498	20
27°C:Hor vs. 33°C:HP1	96.67	27.78	68.89	5.795	3	3	11.89	20		27°C:Hor vs. 27 - 33°C:HP1	96.67	80	16.66	10.85	3	3	2.171	20		27°C:Hor vs. 33°C:HP1	96.67	22.22	74.44	5.487	3	3	19.19	20		27°C:Hor vs. 27 - 33°C:HP1	96.67	80	16.66	9.441	3	3	2.496	20
27°C:Hor vs. 36°C:Hor	96.67	0	96.67	5.795	3	3	16.68	20		27°C:Hor vs. 27 - 36°C:Hor	96.67	41.11	55.56	10.85	3	3	7.24	20		27°C:Hor vs. 36°C:Hor	96.67	0	96.67	5.487	3	3	24.91	20		27°C:Hor vs. 27 - 36°C:Hor	96.67	34.45	62.22	9.441	3	3	9.32	20
27°C:Hor vs. 36°C:HP1	96.67	0	96.67	5.795	3	3	16.68	20		27°C:Hor vs. 27 - 36°C:HP1	96.67	36.67	60	10.85	3	3	7.819	20		27°C:Hor vs. 36°C:HP1	96.67	0	96.67	5.487	3	3	24.91	20		27°C:Hor vs. 27 - 36°C:HP1	96.67	28.89	67.78	9.441	3	3	10.15	20
27°C:Hor vs. 38°C:Hor	96.67	0	96.67	5.795	3	3	16.68	20		27°C:Hor vs. 27 - 38°C:Hor	96.67	11.11	85.56	10.85	3	3	11.15	20		27°C:Hor vs. 38°C:Hor	96.67	0	96.67	5.487	3	3	24.91	20		27°C:Hor vs. 27 - 38°C:Hor	96.67	10	86.67	9.441	3	3	12.98	20
27°C:Hor vs. 38°C:HP1	96.67	0	96.67	5.795	3	3	16.68	20		27°C:Hor vs. 27 - 38°C:HP1	96.67	15.56	81.11	10.85	3	3	10.57	20		27°C:Hor vs. 38°C:HP1	96.67	0	96.67	5.487	3	3	24.91	20		27°C:Hor vs. 27 - 38°C:HP1	96.67	13.33	83.33	9.441	3	3	12.48	20
27°C:HP1 vs. 30°C:Hor	95.56	84.45	11.11	5.795	3	3	1.917	20		27°C:HP1 vs. 27 - 30°C:Hor	95.56	94.44	1.113	10.85	3	3	0.1451	20		27°C:HP1 vs. 30°C:Hor	95.56	82.22	13.33	5.487	3	3	3.436	20		27°C:HP1 vs. 27 - 30°C:Hor	95.56	90	5.557	9.441	3	3	0.8324	20
27°C:HP1 vs. 30°C:HP1	95.56	94.45	1.11	5.795	3	3	0.1915	20		27°C:HP1 vs. 27 - 30°C:HP1	95.56	97.78	-2.223	10.85	3	3	0.2897	20		27°C:HP1 vs. 30°C:HP1	95.56	91.11	4.447	5.487	3	3	1.146	20		27°C:HP1 vs. 27 - 30°C:HP1	95.56	94.44	1.113	9.441	3	3	0.1668	20
27°C:HP1 vs. 33°C:Hor	95.56	23.33	72.22	5.795	3	3	12.46	20		27°C:HP1 vs. 27 - 33°C:Hor	95.56	86.67	8.89	10.85	3	3	1.158	20		27°C:HP1 vs. 33°C:Hor	95.56	18.89	76.67	5.487	3	3	19.76	20		27°C:HP1 vs. 27 - 33°C:Hor	95.56	86.67	8.89	9.441	3	3	1.332	20
27°C:HP1 vs. 33°C:HP1	95.56	27.78	67.78	5.795	3	3	11.7	20		27°C:HP1 vs. 27 - 33°C:HP1	95.56	80	15.55	10.85	3	3	2.027	20		27°C:HP1 vs. 33°C:HP1	95.56	22.22	73.33	5.487	3	3	18.9	20		27°C:HP1 vs. 27 - 33°C:HP1	95.56	80	15.55	9.441	3	3	2.33	20
27°C:HP1 vs. 36°C:Hor	95.56	0	95.56	5.795	3	3	16.49	20		27°C:HP1 vs. 27 - 36°C:Hor	95.56	41.11	54.45	10.85	3	3	7.095	20		27°C:HP1 vs. 36°C:Hor	95.56	0	95.56	5.487	3	3	24.63	20		27°C:HP1 vs. 27 - 36°C:Hor	95.56	34.45	61.11	9.441	3	3	9.154	20
27°C:HP1 vs. 36°C:HP1	95.56	0	95.56	5.795	3	3	16.49	20		27°C:HP1 vs. 27 - 36°C:HP1	95.56	36.67	58.89	10.85	3	3	7.674	20		27°C:HP1 vs. 36°C:HP1	95.56	0	95.56	5.487	3	3	24.63	20		27°C:HP1 vs. 27 - 36°C:HP1	95.56	28.89	66.67	9.441	3	3	9.986	20
27°C:HP1 vs. 38°C:Hor	95.56	0	95.56	5.795	3	3	16.49	20		27°C:HP1 vs. 27 - 38°C:Hor	95.56	11.11	84.45	10.85	3	3	11	20		27°C:HP1 vs. 38°C:Hor	95.56	0	95.56	5.487	3	3	24.63	20		27°C:HP1 vs. 27 - 38°C:Hor	95.56	10	85.56	9.441	3	3	12.82	20
27°C:HP1 vs. 38°C:HP1	95.56	0	95.56	5.795	3	3	16.49	20		27°C:HP1 vs. 27 - 38°C:HP1	95.56	15.56	80	10.85	3	3	10.42	20		27°C:HP1 vs. 38°C:HP1	95.56	0	95.56	5.487	3	3	24.63	20		27°C:HP1 vs. 27 - 38°C:HP1	95.56	13.33	82.22	9.441	3	3	12.32	20
30°C:Hor vs. 30°C:HP1	84.45	94.45	-10	5.795	3	3	1.726	20		27 - 30°C:Hor vs. 27 - 30°C:HP1	94.44	97.78	-3.337	10.85	3	3	0.4348	20		30°C:Hor vs. 30°C:HP1	82.22	91.11	-8.887	5.487	3	3	2.29	20		27 - 30°C:Hor vs. 27 - 30°C:HP1	90	94.44	-4.443	9.441	3	3	0.6656	20
30°C:Hor vs. 33°C:Hor	84.45	23.33	61.11	5.795	3	3	10.55	20		27 - 30°C:Hor vs. 27 - 33°C:Hor	94.44	86.67	7.777	10.85	3	3	1.013	20		30°C:Hor vs. 33°C:Hor	82.22	18.89	63.33	5.487	3	3	16.32	20		27 - 30°C:Hor vs. 27 - 33°C:Hor	90	86.67	3.333	9.441	3	3	0.4993	20
30°C:Hor vs. 33°C:HP1	84.45	27.78	56.67	5.795	3	3	9.779	20		27 - 30°C:Hor vs. 27 - 33°C:HP1	94.44	80	14.44	10.85	3	3	1.882	20		30°C:Hor vs. 33°C:HP1	82.22	22.22	60	5.487	3	3	15.46	20		27 - 30°C:Hor vs. 27 - 33°C:HP1	90	80	9.997	9.441	3	3	1.497	20
30°C:Hor vs. 36°C:Hor	84.45	0	84.45	5.795	3	3	14.57	20		27 - 30°C:Hor vs. 27 - 36°C:Hor	94.44	41.11	53.33	10.85	3	3	6.95	20		30°C:Hor vs. 36°C:Hor	82.22	0	82.22	5.487	3	3	21.19	20		27 - 30°C:Hor vs. 27 - 36°C:Hor	90	34.45	55.55	9.441	3	3	8.322	20
30°C:Hor vs. 36°C:HP1	84.45	0	84.45	5.795	3	3	14.57	20		27 - 30°C:Hor vs. 27 - 36°C:HP1	94.44	36.67	57.78	10.85	3	3	7.529	20		30°C:Hor vs. 36°C:HP1	82.22	0	82.22	5.487	3	3	21.19	20		27 - 30°C:Hor vs. 27 - 36°C:HP1	90	28.89	61.11	9.441	3	3	9.154	20
30°C:Hor vs. 38°C:Hor	84.45	0	84.45	5.795	3	3	14.57	20		27 - 30°C:Hor vs. 27 - 38°C:Hor	94.44	11.11	83.33	10.85	3	3	10.86	20		30°C:Hor vs. 38°C:Hor	82.22	0	82.22	5.487	3	3	21.19	20		27 - 30°C:Hor vs. 27 - 38°C:Hor	90	10	80	9.441	3	3	11.98	20
30°C:Hor vs. 38°C:HP1	84.45	0	84.45	5.795	3	3	14.57	20		27 - 30°C:Hor vs. 27 - 38°C:HP1	94.44	15.56	78.89	10.85	3	3	10.28	20		30°C:Hor vs. 38°C:HP1	82.22	0	82.22	5.487	3	3	21.19	20		27 - 30°C:Hor vs. 27 - 38°C:HP1	90	13.33	76.67	9.441	3	3	11.48	20
30°C:HP1 vs. 33°C:Hor	94.45	23.33	71.11	5.795	3	3	12.27	20		27 - 30°C:HP1 vs. 27 - 33°C:Hor	97.78	86.67	11.11	10.85	3	3	1.448	20		30°C:HP1 vs. 33°C:Hor	91.11	18.89	72.22	5.487	3	3	18.61	20		27 - 30°C:HP1 vs. 27 - 33°C:Hor	94.44	86.67	7.777	9.441	3	3	1.165	20
30°C:HP1 vs. 33°C:HP1	94.45	27.78	66.67	5.795	3	3	11.5	20		27 - 30°C:HP1 vs. 27 - 33°C:HP1	97.78	80	17.78	10.85	3	3	2.317	20		30°C:HP1 vs. 33°C:HP1	91.11	22.22	68.89	5.487	3	3	17.75	20		27 - 30°C:HP1 vs. 27 - 33°C:HP1	94.44	80	14.44	9.441	3	3	2.163	20
30°C:HP1 vs. 36°C:Hor	94.45	0	94.45	5.795	3	3	16.3	20		27 - 30°C:HP1 vs. 27 - 36°C:Hor	97.78	41.11	56.67	10.85	3	3	7.385	20		30°C:HP1 vs. 36°C:Hor	91.11	0	91.11	5.487	3	3	23.48	20		27 - 30°C:HP1 vs. 27 - 36°C:Hor	94.44	34.45	60	9.441	3	3	8.987	20
30°C:HP1 vs. 36°C:HP1	94.45	0	94.45	5.795	3	3	16.3	20		27 - 30°C:HP1 vs. 27 - 36°C:HP1	97.78	36.67	61.11	10.85	3	3	7.964	20		30°C:HP1 vs. 36°C:HP1	91.11	0	91.11	5.487	3	3	23.48	20		27 - 30°C:HP1 vs. 27 - 36°C:HP1	94.44	28.89	65.55	9.441	3	3	9.82	20
30°C:HP1 vs. 38°C:Hor	94.45	0	94.45	5.795	3	3	16.3	20		27 - 30°C:HP1 vs. 27 - 38°C:Hor	97.78	11.11	86.67	10.85	3	3	11.29	20		30°C:HP1 vs. 38°C:Hor	91.11	0	91.11	5.487	3	3	23.48	20		27 - 30°C:HP1 vs. 27 - 38°C:Hor	94.44	10	84.44	9.441	3	3	12.65	20
30°C:HP1 vs. 38°C:HP1	94.45	0	94.45	5.795	3	3	16.3	20		27 - 30°C:HP1 vs. 27 - 38°C:HP1	97.78	15.56	82.22	10.85	3	3	10.71	20		30°C:HP1 vs. 38°C:HP1	91.11	0	91.11	5.487	3	3	23.48	20		27 - 30°C:HP1 vs. 27 - 38°C:HP1	94.44	13.33	81.11	9.441	3	3	12.15	20
33°C:Hor vs. 33°C:HP1	23.33	27.78	-4.443	5.795	3	3	0.7667	20		27 - 33°C:Hor vs. 27 - 33°C:HP1	86.67	80	6.663	10.85	3	3	0.8683	20		33°C:Hor vs. 33°C:HP1	18.89	22.22	-3.333	5.487	3	3	0.8591	20		27 - 33°C:Hor vs. 27 - 33°C:HP1	86.67	80	6.663	9.441	3	3	0.9981	20
33°C:Hor vs. 36°C:Hor	23.33	0	23.33	5.795	3	3	4.026	20		27 - 33°C:Hor vs. 27 - 36°C:Hor	86.67	41.11	45.56	10.85	3	3	5.937	20		33°C:Hor vs. 36°C:Hor	18.89	0	18.89	5.487	3	3	4.868	20		27 - 33°C:Hor vs. 27 - 36°C:Hor	86.67	34.45	52.22	9.441	3	3	7.822	20
33°C:Hor vs. 36°C:HP1	23.33	0	23.33	5.795	3	3	4.026	20		27 - 33°C:Hor vs. 27 - 36°C:HP1	86.67	36.67	50	10.85	3	3	6.516	20		33°C:Hor vs. 36°C:HP1	18.89	0	18.89	5.487	3	3	4.868	20		27 - 33°C:Hor vs. 27 - 36°C:HP1	86.67	28.89	57.78	9.441	3	3	8.655	20
33°C:Hor vs. 38°C:Hor	23.33	0	23.33	5.795	3	3	4.026	20		27 - 33°C:Hor vs. 27 - 38°C:Hor	86.67	11.11	75.56	10.85	3	3	9.846	20		33°C:Hor vs. 38°C:Hor	18.89	0	18.89	5.487	3	3	4.868	20		27 - 33°C:Hor vs. 27 - 38°C:Hor	86.67	10	76.67	9.441	3	3	11.48	20
33°C:Hor vs. 38°C:HP1	23.33	0	23.33	5.795	3	3	4.026	20		27 - 33°C:Hor vs. 27 - 38°C:HP1	86.67	15.56	71.11	10.85	3	3	9.266	20		33°C:Hor vs. 38°C:HP1	18.89	0	18.89	5.487	3	3	4.868	20		27 - 33°C:Hor vs. 27 - 38°C:HP1	86.67	13.33	73.33	9.441	3	3	10.99	20
33°C:HP1 vs. 36°C:Hor	27.78	0	27.78	5.795	3	3	4.793	20		27 - 33°C:HP1 vs. 27 - 36°C:Hor	80	41.11	38.89	10.85	3	3	5.068	20		33°C:HP1 vs. 36°C:Hor	22.22	0	22.22	5.487	3	3	5.727	20		27 - 33°C:HP1 vs. 27 - 36°C:Hor	80	34.45	45.56	9.441	3	3	6.824	20
33°C:HP1 vs. 36°C:HP1	27.78	0	27.78	5.795	3	3	4.793	20		27 - 33°C:HP1 vs. 27 - 36°C:HP1	80	36.67	43.34	10.85	3	3	5.647	20		33°C:HP1 vs. 36°C:HP1	22.22	0	22.22	5.487	3	3	5.727	20		27 - 33°C:HP1 vs. 27 - 36°C:HP1	80	28.89	51.11	9.441	3	3	7.657	20
33°C:HP1 vs. 38°C:Hor	27.78	0	27.78	5.795	3	3	4.793	20		27 - 33°C:HP1 vs. 27 - 38°C:Hor	80	11.11	68.89	10.85	3	3	8.978	20		33°C:HP1 vs. 38°C:Hor	22.22	0	22.22	5.487	3	3	5.727	20		27 - 33°C:HP1 vs. 27 - 38°C:Hor	80	10	70	9.441	3	3	10.49	20
33°C:HP1 vs. 38°C:HP1	27.78	0	27.78	5.795	3	3	4.793	20		27 - 33°C:HP1 vs. 27 - 38°C:HP1	80	15.56	64.45	10.85	3	3	8.398	20		33°C:HP1 vs. 38°C:HP1	22.22	0	22.22	5.487	3	3	5.727	20		27 - 33°C:HP1 vs. 27 - 38°C:HP1	80	13.33	66.67	9.441	3	3	9.987	20
36°C:Hor vs. 36°C:HP1	0	0	0	5.795	3	3	0	20		27 - 36°C:Hor vs. 27 - 36°C:HP1	41.11	36.67	4.443	10.85	3	3	0.579	20		36°C:Hor vs. 36°C:HP1	0	0	0	5.487	3	3	0	20		27 - 36°C:Hor vs. 27 - 36°C:HP1	34.45	28.89	5.557	9.441	3	3	0.8324	20
36°C:Hor vs. 38°C:Hor	0	0	0	5.795	3	3	0	20		27 - 36°C:Hor vs. 27 - 38°C:Hor	41.11	11.11	30	10.85	3	3	3.909	20		36°C:Hor vs. 38°C:Hor	0	0	0	5.487	3	3	0	20		27 - 36°C:Hor vs. 27 - 38°C:Hor	34.45	10	24.45	9.441	3	3	3.662	20
36°C:Hor vs. 38°C:HP1	0	0	0	5.795	3	3	0	20		27 - 36°C:Hor vs. 27 - 38°C:HP1	41.11	15.56	25.55	10.85	3	3	3.33	20		36°C:Hor vs. 38°C:HP1	0	0	0	5.487	3	3	0	20		27 - 36°C:Hor vs. 27 - 38°C:HP1	34.45	13.33	21.11	9.441	3	3	3.163	20
36°C:HP1 vs. 38°C:Hor	0	0	0	5.795	3	3	0	20		27 - 36°C:HP1 vs. 27 - 38°C:Hor	36.67	11.11	25.56	10.85	3	3	3.33	20		36°C:HP1 vs. 38°C:Hor	0	0	0	5.487	3	3	0	20		27 - 36°C:HP1 vs. 27 - 38°C:Hor	28.89	10	18.89	9.441	3	3	2.83	20
36°C:HP1 vs. 38°C:HP1	0	0	0	5.795	3	3	0	20		27 - 36°C:HP1 vs. 27 - 38°C:HP1	36.67	15.56	21.11	10.85	3	3	2.751	20		36°C:HP1 vs. 38°C:HP1	0	0	0	5.487	3	3	0	20		27 - 36°C:HP1 vs. 27 - 38°C:HP1	28.89	13.33	15.56	9.441	3	3	2.33	20
38°C:Hor vs. 38°C:HP1	0	0	0	5.795	3	3	0	20		27 - 38°C:Hor vs. 27 - 38°C:HP1	11.11	15.56	-4.447	10.85	3	3	0.5795	20		38°C:Hor vs. 38°C:HP1	0	0	0	5.487	3	3	0	20		27 - 38°C:Hor vs. 27 - 38°C:HP1	10	13.33	-3.333	9.441	3	3	0.4993	20

## Sheet: Table 2
Table 2	Hor	HP1			Hor	HP1			Hor	HP1			Hor	HP1			Hor	HP1			Hor	HP1			Hor	HP1						Hor	HP1
	97.33	94.67			167	165			95.33	92.67			52.45	58.27			175	175			200	194		Male wing length, mm	2.95	2.925		Student's t test			Feale wing length, mm	2.95	2.925		Student's t test
Survivorship from larvae to pupae, %	98	98.67		Pupation time, hr	164	165		Survivorship from larvae to adult, %	97.33	95.33		Sex ratio, %	43.84	59.44		Male emergence time, hr	177	179		Female emergence time, hr	185	196			3	2.95						3	2.95
	92.67	96			165	164			90.67	90.67			47.06	58.82			194	176			196	182			2.825	2.875		Column B	HP1			2.825	2.875		Column B	HP1
																									2.925	2.8		vs.	vs.			2.925	2.8		vs.	vs.
Student's t test				Student's t test				Student's t test				Mann Whitney test				Student's t test				Student's t test					2.9	2.8		Column A	Hor			2.9	2.8		Column A	Hor
												P value	0.1												2.95	2.875						2.95	2.875
Column B	HP1			Column B	HP1			Column B	HP1			Exact or approximate P value?	Exact			Column B	HP1			Column B	HP1				2.875	2.875		Student's t test				2.875	2.875		Student's t test
vs.	vs.			vs.	vs.			vs.	vs.			P value summary	ns			vs.	vs.			vs.	vs.				2.85	2.9		P value	0.6575			2.85	2.9		P value	0.0798
Column A	Hor			Column A	Hor			Column A	Hor			Significantly different (P < 0.05)?	No			Column A	Hor			Column A	Hor				2.9	2.8		P value summary	ns			2.9	2.8		P value summary	ns
												One- or two-tailed P value?	Two-tailed												2.8	2.9		Significantly different (P < 0.05)?	No			2.8	2.9		Significantly different (P < 0.05)?	No
Student's t test				Student's t test				Student's t test				Sum of ranks in column A,B	6 , 15			Student's t test				Student's t test					2.9	2.875		One- or two-tailed P value?	Two-tailed			2.9	2.875		One- or two-tailed P value?	Two-tailed
P value	0.838			P value	0.5185			P value	0.5513			Mann-Whitney U	0			P value	0.4345			P value	0.6569				2.85	2.9		t, df	t=0.4442, df=172			2.85	2.9		t, df	t=1.762, df=172
P value summary	ns			P value summary	ns			P value summary	ns							P value summary	ns			P value summary	ns				2.875	2.8						2.875	2.8
Significantly different (P < 0.05)?	No			Significantly different (P < 0.05)?	No			Significantly different (P < 0.05)?	No							Significantly different (P < 0.05)?	No			Significantly different (P < 0.05)?	No				2.925	2.85		How big is the difference?				2.925	2.85		How big is the difference?
One- or two-tailed P value?	Two-tailed			One- or two-tailed P value?	Two-tailed			One- or two-tailed P value?	Two-tailed							One- or two-tailed P value?	Two-tailed			One- or two-tailed P value?	Two-tailed				2.825	2.9		Mean of column A	2.874			2.825	2.9		Mean of column A	3.113
t, df	t=0.2181, df=4			t, df	t=0.7071, df=4			t, df	t=0.6498, df=4							t, df	t=0.8677, df=4			t, df	t=0.4790, df=4				2.85	2.875		Mean of column B	2.877			2.85	2.875		Mean of column B	3.125
																									2.825	2.85		Difference between means (B - A) ± SEM	0.003161 ± 0.007116			2.825	2.85		Difference between means (B - A) ± SEM	0.01236 ± 0.007013
How big is the difference?				How big is the difference?				How big is the difference?								How big is the difference?				How big is the difference?					2.875	2.825		95% confidence interval	-0.01089 to 0.01721			2.875	2.825		95% confidence interval	-0.001486 to 0.02620
Mean of column A	96			Mean of column A	165.3			Mean of column A	94.44							Mean of column A	182			Mean of column A	193.7				2.8	2.8		R squared (eta squared)	0.001146			2.8	2.8		R squared (eta squared)	0.01773
Mean of column B	96.45			Mean of column B	164.7			Mean of column B	92.89							Mean of column B	176.7			Mean of column B	190.7				2.925	2.9						2.925	2.9
Difference between means (B - A) ± SEM	0.4467 ± 2.048			Difference between means (B - A) ± SEM	-0.6667 ± 0.9428			Difference between means (B - A) ± SEM	-1.553 ± 2.391							Difference between means (B - A) ± SEM	-5.333 ± 6.146			Difference between means (B - A) ± SEM	-3.000 ± 6.263				2.925	2.8		F test to compare variances				2.925	2.8		F test to compare variances
95% confidence interval	-5.239 to 6.132			95% confidence interval	-3.284 to 1.951			95% confidence interval	-8.190 to 5.084							95% confidence interval	-22.40 to 11.73			95% confidence interval	-20.39 to 14.39				2.975	2.825		F, DFn, Dfd	1.167, 86, 86			2.975	2.825		F, DFn, Dfd	1.396, 86, 86
R squared (eta squared)	0.01176			R squared (eta squared)	0.1111			R squared (eta squared)	0.09548							R squared (eta squared)	0.1584			R squared (eta squared)	0.05425				2.825	2.8		P value	0.4764			2.825	2.8		P value	0.124
																									2.925	2.875		P value summary	ns			2.925	2.875		P value summary	ns
F test to compare variances				F test to compare variances				F test to compare variances								F test to compare variances				F test to compare variances					2.825	2.85		Significantly different (P < 0.05)?	No			2.825	2.85		Significantly different (P < 0.05)?	No
F, DFn, Dfd	2.031, 2, 2			F, DFn, Dfd	7.000, 2, 2			F, DFn, Dfd	2.137, 2, 2							F, DFn, Dfd	25.15, 2, 2			F, DFn, Dfd	1.052, 2, 2				2.875	2.925						2.875	2.925
P value	0.6598			P value	0.25			P value	0.6376							P value	0.0765			P value	0.9745				2.85	2.85		Data analyzed				2.85	2.85		Data analyzed
P value summary	ns			P value summary	ns			P value summary	ns							P value summary	ns			P value summary	ns				2.9	2.925		Sample size, column A	87			2.9	2.925		Sample size, column A	87
Significantly different (P < 0.05)?	No			Significantly different (P < 0.05)?	No			Significantly different (P < 0.05)?	No							Significantly different (P < 0.05)?	No			Significantly different (P < 0.05)?	No				2.875	2.875		Sample size, column B	87			2.875	2.875		Sample size, column B	87
																									2.85	2.9						2.85	2.9
Data analyzed				Data analyzed				Data analyzed								Data analyzed				Data analyzed					2.875	2.875						2.875	2.875
Sample size, column A	3			Sample size, column A	3			Sample size, column A	3							Sample size, column A	3			Sample size, column A	3				2.925	2.9						2.925	2.9
Sample size, column B	3			Sample size, column B	3			Sample size, column B	3							Sample size, column B	3			Sample size, column B	3				2.9	2.9						2.9	2.9
																									2.8	2.925						2.8	2.925
																									2.85	2.875						2.85	2.875
																									2.9	2.675						2.9	2.675
																									2.85	2.825						2.85	2.825
																									2.875	2.825						2.875	2.825
																									2.9	2.9						2.9	2.9
																									2.925	2.875						2.925	2.875
																									2.85	2.9						2.85	2.9
																									2.875	2.85						2.875	2.85
																									2.8	2.925						2.8	2.925
																									2.9	2.9						2.9	2.9
																									2.8	2.825						2.8	2.825
																									2.825	2.8						2.825	2.8
																									2.9	2.875						2.9	2.875
																									2.8	2.825						2.8	2.825
																									2.85	2.925						2.85	2.925
																									2.875	2.8						2.875	2.8
																									2.825	2.9						2.825	2.9
																									2.8	2.825						2.8	2.825
																									2.85	2.85						2.85	2.85
																									2.9	2.925						2.9	2.925
																									2.925	2.85						2.925	2.85
																									2.875	2.95						2.875	2.95
																									2.9	2.925						2.9	2.925
																									2.825	2.9						2.825	2.9
																									2.85	2.9						2.85	2.9
																									2.925	2.875						2.925	2.875
																									2.925	2.925						2.925	2.925
																									2.8	2.925						2.8	2.925
																									2.9	2.9						2.9	2.9
																									2.875	2.85						2.875	2.85
																									2.825	2.925						2.825	2.925
																									2.825	2.85						2.825	2.85
																									2.875	2.925						2.875	2.925
																									2.85	2.9						2.85	2.9
																									2.875	2.825						2.875	2.825
																									2.925	2.925						2.925	2.925
																									2.875	2.95						2.875	2.95
																									2.9	2.925						2.9	2.925
																									2.875	2.9						2.875	2.9
																									2.925	2.925						2.925	2.925
																									2.8	2.95						2.8	2.95
																									2.9	2.825						2.9	2.825
																									2.9	2.9						2.9	2.9
																									2.925	2.875						2.925	2.875
																									2.85	2.875						2.85	2.875
																									2.925	2.875						2.925	2.875
																									2.825	2.925						2.825	2.925
																									2.85	2.925						2.85	2.925
																									2.9	2.95						2.9	2.95
																									2.825	2.9						2.825	2.9
																									2.925	2.875						2.925	2.875
																									2.9	2.925						2.9	2.925
																									2.85	2.85						2.85	2.85
